# Supplementary material for: Discrepancies between Patients’ Preferences and Educational Programs on Oral Anticoagulant Therapy: A Survey in Community Pharmacies and Hospital Consultations
Source: PLoS One. 2016 Jan 14;11(1):e0146927. doi: 10.1371/journal.pone.0146927 (PMC4713069; doi:10.1371/journal.pone.0146927)
Supplement: S1 Dataset — (XLSX) [file pone.0146927.s001.xlsx]

## Sheet: dataset
num	place	age	sex	educ	Drug	Drug .class	duration	indic	dm1	dm2	dm3	dm4	tk1	tk2	tk3	tk4	tk5	it1	it2	it3	it4	it5	ai1	ai2	ai3	ai4	bt1	bt2	bt3	who1	who2	who3	who4	who5	where1	where2	where3	where4	where5	where6	when1	when2	when3	when4	how1	how2	how3	how4	how5
C 10	1	59	0	2	Previscan	1	3	2	3	3	3	3	3	3	3	3	3	3	3	3	3	NA	3	3	0	0	0	0	0	0	0	0	0	0	0	0	0	0	0	0	0	0	0	0	0	0	0	0	0
C 100	1	83	0	1	Previscan	1	2	1	0	0	0	0	3	3	3	3	3	3	3	1	3	NA	3	3	3	3	3	3	3	3	3	1	0	0	3	1	3	1	0	3	1	3	1	1	3	1	1	1	1
C 101	1	66	1	3	Xarelto	0	2	1	3	1	0	NA	2	2	1	2	2	2	2	2	2	NA	3	2	2	2	1	1	1	1	3	1	1	0	3	1	3	1	1	1	3	3	1	3	1	1	1	1	2
C 102	1	62	1	3	Xarelto	0	2	1	3	3	1	NA	3	3	3	3	3	3	3	3	3	NA	3	3	3	3	3	3	3	3	3	2	1	0	3	3	3	2	1	3	3	3	1	1	3	2	2	2	3
C 103	1	79	0	1	Previscan	1	2	1	3	2	3	3	2	2	2	3	3	2	3	2	3	NA	3	3	3	3	2	2	2	3	3	3	0	0	0	0	3	0	0	3	3	2	0	3	3	0	0	0	0
C 104	1	81	0	3	Previscan	1	4	1	2	3	0	2	3	2	2	3	3	3	1	3	2	NA	3	3	3	3	3	3	3	2	3	2	0	2	1	3	3	3	3	0	0	1	2	3	2	3	3	2	0
C 105	1	81	0	2	Previscan	1	4	1	3	3	0	2	3	3	3	3	3	3	0	0	1	NA	3	3	3	3	0	2	0	3	3	1	1	1	3	3	3	1	1	0	3	2	1	1	3	0	0	3	0
C 106	1	64	0	2	Previscan	1	3	2	3	3	2	3	3	3	3	3	3	3	2	3	3	NA	3	2	3	3	2	2	3	3	2	2	1	1	1	2	3	3	1	1	3	3	2	2	1	1	1	3	0
C 107	1	75	0	1	Previscan	1	3	1	3	3	3	3	2	2	2	2	2	2	1	1	2	NA	2	2	2	2	2	2	2	3	3	3	1	0	2	2	3	2	0	0	3	3	3	2	3	2	0	2	0
C 108	1	71	0	2	Coumadine	1	2	3	3	3	3	NA	3	2	2	3	3	3	2	2	3	NA	2	2	3	2	3	3	3	3	3	3	3	0	3	0	0	3	0	0	0	2	0	2	3	0	0	3	0
C 109	1	55	0	0	Previscan	1	4	3	2	3	3	3	3	3	2	2	2	3	2	3	3	NA	2	2	3	3	2	1	2	2	3	2	1	0	3	2	3	2	1	1	3	3	2	2	3	2	0	1	0
C 11	1	79	1	3	Previscan	1	4	2	3	3	3	3	3	3	3	3	3	2	2	3	3	NA	1	2	2	3	3	3	2	3	0	0	0	0	3	0	0	0	0	0	0	3	0	0	3	0	0	0	0
C 110	1	65	1	2	Pradaxa	0	3	0	3	2	2	NA	2	0	0	3	2	3	2	2	2	NA	0	0	0	0	2	2	2	2	2	2	2	0	2	2	2	2	1	1	2	1	1	2	3	1	2	2	2
C 111	1	33	1	3	Previscan	1	4	3	3	3	3	3	3	3	3	3	3	3	3	3	3	NA	3	3	3	3	3	3	3	3	3	1	1	1	3	3	3	2	1	2	3	3	1	1	3	2	1	2	2
C 112	1	65	1	3	Previscan	1	2	1	3	3	1	1	3	3	3	3	3	2	3	3	3	NA	3	3	3	3	3	3	3	3	2	1	0	0	1	2	3	1	0	2	3	3	1	3	2	1	3	3	1
C 113	1	58	0	3	Previscan	1	3	1	0	0	0	0	0	0	0	0	0	0	0	0	0	NA	0	0	0	0	0	0	0	0	2	0	0	0	0	0	0	0	0	0	0	0	0	0	0	0	0	0	0
C 114	1	81	1	2	Previscan	1	4	3	3	3	3	3	3	2	2	3	3	3	2	0	2	NA	2	2	2	2	2	1	3	3	3	3	3	0	3	3	3	2	1	3	3	3	1	3	3	0	3	1	0
C 115	1	84	0	1	Coumadine	1	3	1	3	2	2	NA	3	2	2	2	3	2	2	2	2	NA	2	2	2	2	3	1	3	3	3	0	0	0	3	0	3	0	0	2	3	3	1	3	2	0	2	0	0
C 116	1	61	0	1	Xarelto	0	2	1	0	1	0	NA	3	0	3	2	3	1	3	2	1	NA	3	3	2	3	0	0	0	2	3	2	0	0	3	2	2	0	3	3	2	2	2	2	2	0	0	0	0
C 117	1	63	1	3	Coumadine	1	4	3	3	3	2	NA	3	3	2	3	3	2	2	2	2	NA	2	3	2	3	2	2	2	3	3	2	0	0	1	1	3	0	0	2	3	0	2	0	0	0	3	2	2
C 118	1	43	0	3	Previscan	1	2	2	3	3	1	2	3	3	3	3	3	2	2	3	2	0	2	2	2	2	3	2	3	3	3	2	1	0	3	1	3	1	1	3	3	3	1	3	3	2	1	2	0
C 119	1	67	1	3	Previscan	1	3	1	3	3	1	0	3	3	3	3	3	3	1	0	1	NA	2	2	2	2	3	3	3	3	3	0	0	2	2	2	2	0	0	0	3	3	0	0	3	0	0	0	0
C 12	1	76	1	0	Xarelto	0	1	1	2	2	2	NA	2	2	2	2	2	2	2	2	2	NA	2	2	2	2	2	2	2	0	2	0	0	0	0	0	2	0	2	0	0	2	0	2	0	2	0	0	0
C 120	1	41	1	3	Xarelto	0	1	1	2	2	1	NA	3	3	2	3	2	3	3	2	2	NA	3	3	3	3	2	3	2	3	3	3	1	2	3	3	3	2	1	3	3	2	2	2	3	2	1	2	1
C 121	1	77	0	1	Coumadine	1	4	3	0	0	1	NA	1	1	1	1	1	0	0	1	1	NA	0	0	0	0	3	3	3	2	3	1	0	0	3	2	2	1	0	2	2	3	2	2	3	2	0	0	0
C 122	1	91	1	3	Xarelto	0	3	1	3	3	3	NA	3	2	2	2	2	2	2	2	3	NA	3	3	3	2	2	2	2	3	3	1	1	1	3	2	3	2	1	1	3	3	2	3	3	2	2	1	1
C 123	1	80	1	2	Previscan	1	4	0	2	3	1	1	3	1	0	3	3	2	0	3	3	NA	3	2	2	3	3	2	3	3	2	0	0	0	3	0	0	0	0	3	2	2	0	3	0	0	2	1	0
C 124	1	71	0	3	Previscan	1	3	2	0	0	3	2	2	2	2	2	2	2	2	2	2	NA	2	2	2	2	2	2	2	3	3	2	2	2	2	2	2	2	2	2	2	2	2	2	0	0	1	1	0
C 125	1	57	0	2	Previscan	1	2	2	2	2	2	2	3	3	3	3	3	2	2	3	3	NA	3	3	3	3	2	2	3	2	3	1	1	0	3	3	2	1	0	0	3	2	2	3	3	1	0	1	0
C 126	1	63	1	2	Previscan	1	3	1	3	3	3	3	3	3	3	3	3	3	3	3	3	NA	3	3	3	3	3	3	3	3	3	3	1	0	3	3	3	3	0	1	3	3	0	3	3	0	0	0	0
C 127	1	67	1	3	Previscan	1	3	1	2	2	1	1	3	3	3	3	3	2	1	2	2	NA	3	3	3	3	2	2	2	2	3	1	0	0	3	2	2	1	0	3	3	2	0	3	0	0	0	1	3
C 128	1	80	0	2	Previscan	1	3	1	2	3	3	3	3	3	3	3	3	3	2	3	3	NA	3	3	3	3	3	3	3	0	3	3	0	2	3	2	3	3	2	2	3	3	2	2	2	2	2	2	0
C 129	1	72	0	2	Previscan	1	4	2	2	2	2	2	3	2	1	3	2	3	3	3	3	NA	2	3	3	3	3	3	3	3	3	3	0	0	0	0	3	3	0	0	3	3	0	3	2	1	1	0	1
C 130	1	64	0	3	Previscan	1	3	2	3	3	3	3	3	3	3	3	3	3	3	3	3	NA	3	3	3	3	3	3	3	3	2	0	0	0	0	2	2	0	0	0	3	0	2	3	2	3	0	0	0
C 131	1	41	0	3	Previscan	1	3	4	2	2	0	0	3	0	2	3	3	3	2	2	2	3	2	2	2	2	2	2	2	3	0	0	0	0	0	0	0	3	3	0	3	3	0	0	0	3	0	3	0
C 132	1	81	0	1	Previscan	1	0	0	3	0	0	3	3	0	0	2	2	3	0	0	2	NA	0	0	0	0	3	0	0	0	3	0	0	0	0	0	2	0	0	0	0	3	0	3	3	0	0	0	0
C 133	1	69	1	3	Previscan	1	4	3	1	3	0	2	2	0	3	3	3	2	2	2	3	NA	2	3	2	2	2	3	3	2	3	0	0	0	0	0	3	0	0	0	0	2	0	3	0	0	0	3	0
C 134	1	85	1	3	Previscan	1	1	1	3	3	2	3	3	3	3	3	3	3	3	3	3	NA	3	3	3	3	3	3	3	3	3	0	0	0	3	0	3	0	0	0	3	3	0	0	3	0	0	3	0
C 135	1	51	0	3	Xarelto	0	2	4	3	3	3	NA	3	3	3	3	3	3	3	0	3	NA	3	3	3	3	3	3	3	2	3	1	0	0	3	1	3	1	1	1	3	3	3	3	3	3	1	1	1
C 136	1	75	1	2	Coumadine	1	2	2	0	0	0	NA	0	0	0	0	0	0	0	0	0	NA	0	0	0	0	0	0	0	3	3	0	0	0	3	3	0	0	0	0	0	0	0	0	3	0	0	0	0
C 137	1	35	1	3	Previscan	1	3	2	3	3	0	1	3	3	3	3	3	3	3	3	3	NA	3	2	3	2	2	2	2	3	3	2	1	0	3	3	3	1	0	0	3	3	2	2	3	0	2	1	2
C 138	1	62	1	3	Previscan	1	3	4	3	3	3	3	3	3	3	3	3	3	3	3	3	NA	3	3	3	3	3	3	3	2	3	1	0	0	3	3	3	1	1	3	3	0	3	0	3	3	3	3	2
C 139	1	88	0	2	Previscan	1	2	2	2	2	0	0	2	2	2	0	0	2	2	2	0	NA	2	3	3	3	2	2	2	2	2	0	0	0	0	2	2	0	0	0	3	0	0	3	2	0	0	2	0
C 14	1	77	1	3	Previscan	1	4	0	0	2	2	0	0	0	0	0	0	0	0	0	0	NA	0	0	0	0	0	0	0	0	3	2	0	0	2	2	3	2	0	3	3	3	0	0	3	1	0	2	0
C 140	1	82	1	2	Previscan	1	3	1	3	3	3	1	3	3	3	3	3	2	2	2	2	NA	3	3	3	3	2	3	3	2	3	2	2	1	3	1	3	0	0	0	2	3	0	0	3	0	0	0	0
C 141	1	57	1	2	Previscan	1	2	1	2	2	2	3	3	2	3	2	3	2	2	2	2	NA	2	2	2	2	2	2	2	3	3	3	0	0	2	2	2	2	2	0	2	2	2	2	3	0	0	3	3
C 142	1	66	1	2	Xarelto	0	2	0	2	2	2	NA	3	2	2	2	2	2	1	2	2	NA	3	2	2	3	2	2	2	2	2	2	2	0	1	1	2	2	0	0	3	2	2	1	1	1	1	1	2
C 143	1	69	1	1	Previscan	1	2	2	3	2	2	2	3	2	2	3	3	2	2	0	2	NA	2	3	3	3	2	2	3	3	3	3	3	0	3	0	3	0	0	3	0	0	3	0	3	0	0	3	0
C 144	1	37	0	3	Xarelto	0	2	2	3	3	3	NA	3	2	2	3	3	2	2	3	3	3	3	3	3	3	3	2	3	2	3	1	2	0	2	1	3	1	1	2	3	3	1	2	3	1	2	1	1
C 15	1	71	1	2	Xarelto	0	2	1	0	2	2	NA	2	2	2	2	1	2	2	0	0	NA	2	2	1	2	0	2	2	2	1	0	0	0	2	0	2	0	0	2	3	2	0	0	1	1	0	2	0
C 16	1	71	1	3	Previscan	1	1	1	2	0	0	0	3	0	3	2	2	2	2	3	2	NA	3	3	3	3	2	2	3	3	0	0	0	0	0	0	3	0	0	0	0	0	0	0	0	0	0	0	0
C 17	1	55	1	3	Previscan	1	3	4	3	2	1	3	2	2	2	1	2	2	3	2	2	NA	2	2	2	3	3	3	3	2	3	2	1	0	3	3	2	2	1	1	3	3	1	0	1	1	2	3	3
C 18	1	68	1	3	Previscan	1	3	1	3	0	3	0	3	3	3	3	3	3	3	3	3	NA	1	3	3	3	3	3	3	2	3	0	0	0	3	3	3	1	0	0	3	0	2	3	3	2	2	0	0
C 19	1	84	0	1	Previscan	1	4	1	3	3	3	3	3	3	3	3	3	3	2	3	3	NA	3	3	3	3	3	3	3	3	1	0	1	0	3	3	3	3	3	3	3	3	3	3	2	0	2	2	0
C 2	1	58	1	2	Coumadine	1	3	2	3	3	3	NA	3	3	3	3	3	2	2	3	3	NA	3	3	3	3	3	3	3	3	3	2	1	0	3	2	2	2	0	3	3	3	0	1	3	0	0	1	1
C 20	1	66	0	2	Previscan	1	4	2	3	2	3	3	3	3	3	3	3	2	0	3	3	NA	2	3	3	3	3	3	2	3	3	3	1	0	3	1	2	2	0	3	3	3	1	3	3	1	1	1	0
C 21	1	74	1	3	Xarelto	0	3	1	2	2	0	NA	3	3	3	3	0	2	2	2	2	NA	3	3	3	3	2	2	2	0	3	0	0	0	0	0	0	0	0	2	0	2	0	0	0	0	0	2	0
C 22	1	56	0	0	Previscan	1	4	3	2	2	3	2	0	2	0	0	0	0	2	2	2	NA	2	2	2	2	0	2	2	3	3	3	0	0	2	2	0	2	0	0	0	2	0	0	0	0	0	2	2
C 23	1	91	0	3	Previscan	1	3	1	2	2	0	2	2	1	1	2	1	2	0	1	2	NA	2	0	2	0	0	1	2	3	3	1	0	0	2	1	2	1	0	2	2	2	1	1	1	1	1	2	0
C 24	1	78	0	1	Previscan	1	4	1	2	2	2	3	3	3	3	3	3	3	3	3	3	NA	3	3	3	3	3	3	3	3	3	3	0	0	2	2	3	2	0	2	3	3	0	0	3	0	1	2	0
C 25	1	27	1	2	Previscan	1	3	3	2	3	1	2	3	3	3	3	3	2	2	2	2	NA	3	3	3	2	2	2	2	2	2	2	2	2	2	2	2	2	1	2	3	3	1	3	2	1	1	1	2
C 26	1	42	0	2	Previscan	1	4	4	3	3	3	3	3	3	3	3	3	3	3	3	3	3	3	3	3	3	3	3	3	3	3	3	0	0	3	3	3	3	0	3	3	3	1	3	3	1	1	1	1
C 27	1	40	1	2	Xarelto	0	2	1	1	2	1	NA	3	3	3	2	3	3	3	3	3	NA	3	3	3	3	3	2	2	2	3	0	1	0	2	1	2	0	0	3	3	3	2	2	3	1	0	1	0
C 28	1	79	1	1	Previscan	1	4	1	0	0	0	0	1	1	2	2	2	1	1	0	2	NA	2	2	2	2	1	2	2	3	3	0	0	0	0	0	3	0	0	0	0	3	0	0	0	0	3	0	0
C 29	1	80	1	3	Previscan	1	4	1	3	3	1	1	0	2	2	3	3	2	1	2	2	NA	2	3	3	3	2	2	2	3	3	3	2	0	0	3	3	3	0	3	3	3	2	3	3	0	1	0	0
C 3	1	86	1	2	Previscan	1	4	0	0	0	0	0	0	0	0	0	0	1	2	2	2	NA	1	2	2	0	2	2	2	2	0	2	0	0	0	0	0	0	0	2	0	0	0	0	0	0	0	0	0
C 30	1	78	0	2	Pradaxa	0	2	1	3	3	3	NA	3	3	3	3	3	3	3	3	3	NA	3	3	3	3	3	0	0	3	3	3	3	3	1	2	3	0	0	3	3	3	3	3	2	1	3	3	2
C 31	1	65	1	3	Previscan	1	3	1	2	1	1	2	2	2	2	2	2	1	1	2	3	NA	3	3	3	3	2	3	3	2	3	1	0	0	2	2	3	1	1	2	2	2	1	2	2	1	1	2	0
C 32	1	78	1	1	Previscan	1	4	1	3	2	3	2	3	3	3	3	3	2	2	2	3	NA	3	3	3	3	3	3	3	3	3	3	1	0	3	0	3	3	1	0	3	3	3	2	1	1	1	3	3
C 33	1	67	1	0	Previscan	1	3	0	0	0	0	0	0	0	0	0	0	0	0	0	0	NA	0	0	0	0	0	0	0	0	0	0	0	0	0	0	0	0	0	0	0	0	0	0	0	0	0	0	0
C 34	1	82	0	1	Previscan	1	4	2	3	1	1	3	3	3	2	2	3	2	2	3	2	NA	0	3	0	0	3	2	2	3	3	0	2	0	0	0	3	0	0	3	3	2	0	3	0	0	0	2	0
C 35	1	60	0	1	Previscan	1	4	2	0	0	0	0	0	0	0	0	0	0	0	0	0	NA	0	0	0	0	0	0	0	0	3	0	0	0	0	0	0	0	0	0	0	0	0	0	0	0	0	0	0
C 36	1	83	0	3	Previscan	1	3	3	3	3	3	1	3	2	2	3	3	3	2	3	3	NA	3	3	3	3	2	3	2	2	3	2	1	1	3	1	3	2	1	3	3	3	1	3	2	1	2	0	3
C 37	1	84	1	1	Previscan	1	4	4	0	3	2	0	0	2	3	2	2	3	2	3	3	NA	3	3	3	3	2	2	2	3	3	1	1	0	3	3	3	1	0	3	3	3	2	3	3	3	3	3	3
C 38	1	88	0	3	Pradaxa	0	4	0	3	3	0	NA	3	2	3	3	3	3	1	3	3	NA	3	3	0	0	3	0	0	3	3	3	0	0	3	3	3	0	0	3	3	3	0	3	3	0	2	2	0
C 39	1	72	0	1	Previscan	1	3	2	3	3	1	3	3	2	2	2	2	3	2	2	3	NA	3	3	2	3	3	2	3	3	3	2	2	0	3	3	3	2	0	0	3	3	0	3	3	0	0	2	0
C 4	1	69	1	3	Previscan	1	4	1	2	2	2	2	3	3	3	3	3	3	2	3	3	NA	2	2	3	2	2	2	2	2	3	2	0	0	3	3	3	3	0	0	3	2	3	3	3	1	1	1	1
C 40	1	62	1	3	Previscan	1	4	3	3	2	3	2	2	3	3	2	2	2	2	3	2	NA	3	3	3	2	2	2	2	3	2	2	1	0	2	2	3	2	1	2	2	3	0	3	0	0	0	2	2
C 41	1	70	1	3	Previscan	1	3	1	2	2	2	0	2	2	2	0	0	2	2	2	2	NA	2	2	2	3	2	2	2	3	2	2	2	0	3	2	3	2	1	1	3	3	1	1	2	2	3	2	2
C 42	1	78	0	1	Previscan	1	4	1	2	1	1	1	2	2	2	2	2	3	1	1	3	NA	3	3	3	3	3	3	3	3	3	0	0	0	3	0	3	2	0	0	3	0	0	0	0	0	0	0	0
C 43	1	85	1	2	Previscan	1	4	3	0	0	0	0	0	0	0	2	2	2	2	0	2	NA	2	2	2	2	2	2	2	2	3	0	0	0	0	0	2	1	0	1	3	2	0	2	2	0	0	2	0
C 44	1	66	1	3	Xarelto	0	2	1	2	3	2	NA	2	2	2	2	2	2	2	1	3	NA	3	3	2	3	3	2	2	2	3	2	1	0	2	2	3	2	0	2	3	3	1	0	3	1	1	1	0
C 45	1	65	1	2	Previscan	1	3	0	2	2	2	2	2	3	3	2	2	3	2	3	3	NA	3	3	3	3	3	2	3	3	3	1	1	0	0	2	3	1	1	3	2	2	0	3	1	1	2	2	2
C 46	1	79	0	2	Previscan	1	4	1	2	3	2	3	2	2	1	2	2	3	1	2	3	NA	3	3	3	3	3	2	2	3	3	1	2	0	0	1	3	1	0	3	3	2	0	3	3	0	1	3	1
C 47	1	78	0	2	Previscan	1	2	1	3	2	0	1	2	1	1	3	3	2	1	0	3	NA	1	2	1	3	2	3	3	3	3	1	0	0	3	3	3	1	0	2	3	3	1	3	3	0	3	2	0
C 48	1	65	1	2	Previscan	1	3	3	3	3	3	3	2	3	3	3	3	3	3	3	3	NA	3	3	3	3	3	3	3	3	3	1	3	0	3	1	3	1	1	2	3	3	1	0	3	0	0	1	0
C 49	1	68	1	3	Previscan	1	4	1	3	3	3	0	2	2	2	3	3	3	2	3	2	NA	3	3	3	3	2	3	3	2	3	1	1	0	3	3	2	1	0	0	3	3	0	3	3	1	3	1	0
C 5	1	74	0	3	Previscan	1	3	1	2	2	3	2	2	3	3	2	2	2	2	1	1	NA	2	2	2	2	2	2	2	3	3	2	2	0	3	2	3	2	1	0	3	3	1	3	3	2	2	2	2
C 50	1	84	0	3	Previscan	1	2	1	2	2	2	2	2	2	2	2	2	2	0	2	2	NA	2	2	2	2	2	2	2	3	3	2	2	1	2	2	2	2	1	1	3	3	2	2	2	0	0	0	0
C 51	1	60	1	3	Xarelto	0	3	1	2	2	1	NA	3	2	3	3	3	2	3	2	3	NA	3	3	3	2	2	1	3	2	3	1	1	1	2	3	3	1	1	1	3	3	2	2	2	1	3	2	2
C 52	1	55	1	2	Xarelto	0	2	1	2	2	2	NA	2	2	2	2	2	1	2	2	2	NA	2	2	2	2	2	2	2	3	2	2	1	0	3	3	3	3	0	0	2	3	1	2	3	0	0	0	0
C 53	1	69	1	2	Previscan	1	4	2	0	3	0	0	3	3	3	2	2	3	2	1	2	NA	2	2	1	3	3	3	3	3	3	3	3	0	3	3	3	3	0	3	3	3	3	3	3	3	3	3	3
C 54	1	81	0	2	Pradaxa	0	4	1	3	2	0	NA	3	3	3	3	3	2	1	1	2	NA	3	3	3	3	3	3	3	1	3	1	1	1	1	1	3	1	1	1	2	2	2	3	2	3	1	1	1
C 55	1	64	1	2	Coumadine	1	2	0	2	2	2	NA	2	3	2	2	2	3	3	3	3	NA	3	3	3	3	3	3	3	3	2	2	1	1	2	2	3	2	2	2	3	3	1	1	2	2	3	2	2
C 56	1	68	0	2	Previscan	1	4	1	3	0	0	3	3	2	3	2	0	0	0	0	2	NA	2	0	3	3	3	1	0	3	3	2	1	0	3	0	3	1	0	3	3	2	2	3	3	0	3	1	0
C 57	1	69	1	2	Previscan	1	4	2	3	0	0	3	3	0	0	0	0	3	3	3	2	NA	3	3	3	3	3	3	3	3	3	0	0	0	3	0	3	3	0	0	3	3	0	3	3	0	0	3	0
C 58	1	49	1	3	Previscan	1	2	3	0	0	0	0	0	0	0	0	0	0	0	0	0	NA	0	0	0	0	0	0	0	2	3	0	0	0	3	2	2	0	0	0	3	2	1	1	2	2	1	2	2
C 59	1	66	1	1	Previscan	1	4	0	3	0	2	2	0	0	0	0	0	0	0	0	0	NA	0	0	0	0	0	0	0	0	0	0	0	0	0	0	0	0	0	0	0	0	0	0	0	0	0	0	0
C 6	1	67	1	2	Previscan	1	3	1	3	3	3	3	3	3	3	3	3	2	2	2	3	NA	3	3	3	3	3	3	3	3	3	2	1	0	3	3	3	2	1	2	3	3	1	3	3	1	1	2	1
C 60	1	88	1	3	Coumadine	1	2	1	3	3	0	NA	3	3	3	3	3	3	3	3	3	NA	3	3	3	3	2	1	1	0	3	0	0	0	2	0	0	0	0	0	0	3	0	0	0	3	0	0	0
C 61	1	74	0	2	Previscan	1	3	1	3	2	2	3	3	3	3	3	3	3	1	1	3	NA	3	3	3	2	3	3	3	3	3	3	0	0	2	2	3	2	0	0	3	1	1	1	1	1	1	1	2
C 62	1	77	1	1	Previscan	1	0	1	3	3	3	3	3	3	3	3	3	3	3	3	3	NA	3	3	3	3	3	3	3	2	2	1	1	1	3	3	3	2	2	3	3	3	2	2	2	2	3	2	1
C 63	1	70	1	3	Previscan	1	4	1	2	2	2	2	3	2	2	2	2	2	2	2	2	NA	3	2	2	2	2	2	2	2	3	1	0	0	3	2	2	1	0	2	3	2	2	2	3	2	1	2	0
C 64	1	76	1	2	Previscan	1	3	1	3	3	3	2	3	2	2	3	2	2	2	2	3	NA	3	3	2	3	3	2	2	2	3	2	0	0	3	3	2	0	0	0	3	2	1	1	2	1	0	0	0
C 65	1	61	1	2	Pradaxa	0	3	0	0	3	0	NA	3	2	3	3	3	0	0	0	0	NA	0	0	0	0	0	0	0	0	0	0	0	0	0	0	0	0	0	0	0	0	0	0	0	0	0	0	0
C 66	1	54	1	2	Previscan	1	3	1	3	0	0	0	3	0	0	0	0	3	3	3	3	NA	3	3	3	3	3	3	3	3	3	3	3	3	3	3	3	3	0	0	3	2	1	0	2	0	0	0	0
C 67	1	50	0	3	Coumadine	1	3	2	2	2	2	NA	2	2	3	3	3	2	2	2	3	0	3	3	3	3	2	2	2	2	3	2	3	1	3	2	2	2	3	1	3	2	2	2	3	3	2	2	1
C 68	1	80	1	1	Sintrom	1	4	3	2	2	0	NA	3	0	2	0	3	1	1	0	3	NA	0	0	1	0	3	2	3	3	3	0	0	0	0	0	3	0	0	0	0	0	0	2	0	2	0	0	0
C 69	1	84	1	2	Previscan	1	2	1	3	3	3	3	2	2	2	2	2	2	2	2	3	NA	2	2	0	2	3	3	3	3	3	0	0	0	3	0	3	0	0	0	3	3	3	0	0	0	2	0	2
C 7	1	62	1	3	Previscan	1	4	2	2	2	2	2	2	2	2	2	2	2	2	2	2	NA	2	2	2	2	2	2	2	3	3	3	3	0	3	0	3	3	0	3	0	0	3	0	0	0	3	0	0
C 70	1	56	1	3	Xarelto	0	2	1	3	3	1	NA	3	2	1	2	3	2	1	1	2	NA	2	3	3	2	2	1	2	2	3	1	1	0	3	3	3	0	0	0	3	3	1	2	3	1	1	2	2
C 71	1	49	1	2	Previscan	1	3	1	3	3	3	3	3	2	2	3	3	2	2	2	2	NA	3	2	2	2	2	2	2	2	3	1	1	1	2	3	3	2	1	1	3	3	2	2	3	1	1	1	2
C 72	1	57	1	0	Previscan	1	2	3	2	2	3	3	3	3	2	3	3	3	2	2	3	NA	3	2	3	3	3	3	3	2	2	2	2	0	3	3	3	1	1	3	2	3	0	2	2	1	1	2	2
C 73	1	77	1	2	Xarelto	0	3	2	0	0	0	NA	2	0	0	2	3	0	0	2	2	NA	3	2	2	2	2	2	2	0	0	0	0	0	0	0	0	0	0	0	0	0	0	0	0	0	0	0	0
C 74	1	49	1	2	Coumadine	1	2	1	2	2	2	NA	3	3	3	3	3	3	3	3	3	NA	3	3	3	3	3	3	3	3	3	1	1	1	3	2	3	3	1	1	3	3	3	3	3	2	1	1	1
C 75	1	66	1	3	Previscan	1	3	1	2	2	1	1	2	3	3	3	3	3	3	3	3	NA	3	3	3	3	3	3	3	3	3	3	2	1	3	2	3	3	1	1	3	3	3	1	2	1	2	2	2
C 76	1	76	1	1	Previscan	1	4	4	3	3	3	2	3	3	2	3	3	2	2	3	3	NA	3	2	3	3	3	3	3	3	3	2	1	0	3	3	3	2	0	2	3	3	2	3	3	1	1	2	0
C 77	1	58	1	2	Xarelto	0	2	2	2	2	2	NA	3	3	3	3	3	2	3	3	3	NA	3	3	3	3	2	2	3	3	3	2	2	0	3	2	3	2	0	2	3	3	2	3	3	1	0	0	0
C 78	1	24	0	3	Previscan	1	2	2	3	3	3	3	3	3	3	3	3	3	3	3	3	3	3	3	3	3	3	3	3	3	2	1	1	1	3	2	3	1	1	1	3	3	3	3	3	0	1	2	3
C 79	1	76	1	2	Pradaxa	0	2	1	0	2	2	NA	1	0	2	1	1	1	0	2	2	NA	3	3	3	3	1	1	1	3	3	1	1	1	1	3	3	1	1	0	1	3	3	1	1	1	1	1	3
C 8	1	50	0	3	Previscan	1	4	1	2	2	0	0	3	3	3	3	2	2	2	0	0	0	2	2	2	2	2	2	2	2	2	1	2	0	2	2	2	1	0	2	2	2	1	2	2	0	2	0	0
C 80	1	70	0	2	Coumadine	1	3	1	3	3	3	NA	3	3	3	3	3	3	3	3	3	NA	3	3	3	3	3	3	3	0	0	0	0	0	0	0	0	0	0	0	0	0	0	0	0	0	0	0	0
C 81	1	67	1	2	Previscan	1	3	1	0	0	0	0	3	3	3	3	3	2	0	2	3	NA	3	3	0	3	3	3	3	3	2	1	1	0	2	3	3	1	0	2	3	3	0	2	3	0	2	2	0
C 82	1	67	0	2	Previscan	1	4	3	3	2	0	3	3	2	0	2	3	2	2	2	2	NA	2	2	3	3	3	3	2	3	2	1	1	1	3	2	2	1	1	0	3	3	2	2	3	2	2	2	2
C 83	1	73	0	3	Previscan	1	3	1	3	3	3	3	3	3	3	3	3	3	3	3	3	NA	3	3	3	3	3	3	3	3	3	3	2	2	3	1	3	3	3	2	1	1	3	3	1	2	1	2	2
C 84	1	67	0	3	Previscan	1	3	NA	3	1	1	3	3	2	1	1	3	3	3	1	3	NA	3	3	2	3	3	2	3	3	3	2	0	0	3	3	3	1	1	1	3	2	3	2	2	1	1	3	2
C 85	1	70	0	3	Xarelto	0	3	1	3	3	3	NA	3	3	3	2	2	3	3	3	3	NA	3	3	3	3	3	3	3	3	3	3	3	2	3	3	3	3	2	2	3	3	2	2	3	1	3	1	0
C 86	1	76	1	2	Previscan	1	4	2	3	3	1	3	2	3	3	3	3	2	3	3	2	NA	2	2	2	3	3	3	3	3	3	0	0	0	3	2	2	1	0	2	3	2	1	3	2	0	0	0	0
C 86	1	92	0	3	Previscan	1	3	1	2	3	2	2	2	3	0	2	2	2	1	0	2	NA	2	2	3	2	2	2	3	2	3	1	1	1	1	1	3	1	1	3	1	3	1	2	0	0	0	2	0
C 87	1	60	1	3	Xarelto	0	3	1	3	3	3	NA	3	3	3	3	3	3	3	3	3	NA	3	3	3	3	3	3	3	3	2	2	2	2	3	3	3	0	0	2	3	3	2	3	3	1	1	1	2
C 88	1	45	0	3	Previscan	1	4	2	3	3	2	2	2	3	3	2	3	2	2	3	2	0	3	3	3	2	2	3	2	3	3	2	0	1	2	2	2	1	2	1	3	2	2	2	3	2	2	2	2
C 89	1	83	0	2	Previscan	1	3	0	3	1	1	3	0	0	0	0	0	0	0	0	0	NA	3	0	0	0	3	3	3	3	3	1	0	3	3	3	3	3	0	0	3	3	0	3	0	0	3	0	0
C 9	1	58	1	2	Pradaxa	0	2	1	1	2	2	NA	3	3	3	3	3	3	3	3	3	NA	3	3	3	3	3	3	3	3	3	2	1	1	3	1	3	2	1	3	3	3	3	3	3	1	2	2	3
C 90	1	55	1	3	Previscan	1	3	1	3	3	0	3	3	3	3	3	3	3	3	0	3	NA	3	3	3	3	3	3	3	3	3	0	0	0	0	0	3	2	2	0	3	3	3	3	3	0	3	0	0
C 91	1	60	1	2	Xarelto	0	2	1	3	2	2	NA	2	2	2	2	2	2	2	1	3	NA	3	3	3	3	2	2	2	3	3	3	2	2	3	3	2	2	2	1	3	2	1	2	1	1	1	2	2
C 92	1	88	0	2	Previscan	1	3	1	0	0	0	0	0	0	3	3	3	3	0	3	2	NA	3	3	1	0	3	2	3	3	3	0	0	0	3	0	3	0	0	0	2	2	0	3	2	0	2	0	0
C 93	1	74	1	2	Previscan	1	4	0	3	3	3	3	3	3	3	3	3	3	3	3	3	NA	3	3	3	3	3	3	3	3	3	3	0	3	3	3	3	3	3	3	3	3	0	3	3	3	0	0	3
C 94	1	49	0	2	Previscan	1	4	3	2	2	2	2	2	2	2	2	2	2	2	2	2	0	2	2	2	2	2	2	2	0	3	0	0	0	0	3	0	0	0	0	0	3	0	0	0	0	0	3	0
C 95	1	79	0	1	Previscan	1	4	1	3	3	3	3	3	3	3	3	3	3	3	3	3	NA	3	3	3	3	2	3	3	3	3	2	1	0	2	3	3	1	0	1	3	1	0	2	3	0	1	1	1
C 97	1	59	1	2	Previscan	1	2	3	3	0	0	2	3	2	2	2	2	3	2	1	2	NA	3	3	3	3	3	3	3	3	3	3	3	3	3	3	3	3	1	3	3	3	1	0	3	1	2	2	2
C 98	1	83	0	2	Previscan	1	4	2	0	1	0	0	3	1	1	3	3	3	3	3	3	NA	1	3	3	3	3	1	3	3	3	3	3	0	3	3	3	3	0	2	0	3	3	3	3	3	2	0	0
C 99	1	80	0	3	Previscan	1	4	2	3	3	1	3	3	3	3	3	3	3	3	3	3	NA	2	3	3	2	3	3	3	3	3	1	1	0	3	1	3	0	0	3	3	3	1	3	3	0	3	3	0
C1	1	67	1	2	Pradaxa	0	2	1	2	2	1	NA	2	2	2	2	2	2	2	1	1	NA	2	2	2	2	1	1	2	2	3	1	0	0	2	2	3	0	1	0	3	3	2	0	3	2	1	1	0
C13	1	76	1	3	Previscan	1	4	1	2	1	0	0	0	0	0	0	0	2	0	0	1	NA	1	1	2	2	2	2	2	3	1	3	0	0	3	2	3	2	0	3	0	2	1	2	2	0	1	1	3
C145	1	70	1	2	Previscan	1	3	0	2	1	2	2	2	1	2	2	2	2	2	2	2	NA	2	2	2	2	2	2	0	2	2	2	2	0	2	2	2	2	2	2	2	2	2	2	2	2	0	0	0
C146	1	68	0	1	Previscan	1	4	0	3	3	3	3	2	2	2	2	2	2	2	2	2	NA	2	2	2	2	2	2	2	3	3	3	3	0	3	0	3	0	0	0	3	0	0	0	2	0	1	1	0
C147	1	75	0	2	Previscan	1	3	1	1	0	0	2	3	2	2	3	3	1	1	3	3	NA	3	2	3	3	3	3	2	2	3	3	0	0	3	1	3	3	0	0	3	2	0	3	0	0	0	0	2
C148	1	90	0	2	Previscan	1	2	1	3	3	2	3	3	3	3	3	3	3	2	2	3	NA	3	3	3	3	2	2	3	3	3	2	2	1	3	3	3	2	1	2	3	3	1	1	3	1	1	1	0
C149	1	48	1	2	Previscan	1	4	3	3	3	2	2	2	3	2	2	2	2	2	2	2	NA	2	2	2	2	2	1	1	2	3	2	2	1	2	2	2	1	1	1	3	1	2	3	3	1	2	2	1
C150	1	64	0	3	Previscan	1	4	3	3	2	2	2	3	3	3	3	3	3	2	2	3	NA	3	3	3	3	3	3	3	2	1	1	1	0	1	1	2	0	0	0	2	1	1	1	3	1	1	0	0
C151	1	33	0	2	Previscan	1	3	3	2	2	2	2	2	2	2	2	2	2	2	2	2	2	2	2	2	2	2	2	2	1	3	1	1	0	3	1	1	0	0	0	3	1	1	1	3	1	1	1	1
C152	1	88	0	1	Xarelto	0	1	1	3	3	2	NA	3	3	2	3	2	3	3	2	3	NA	3	3	2	3	3	2	2	3	3	3	3	0	3	2	3	2	1	3	3	3	1	2	2	1	1	1	0
C153	1	73	0	1	Xarelto	0	3	NA	0	0	0	NA	0	0	0	0	0	0	0	0	0	NA	0	0	0	0	0	0	0	0	0	0	0	0	0	0	0	0	0	0	0	0	0	0	0	0	0	0	0
C154	1	67	0	2	Xarelto	0	2	0	3	2	2	NA	2	2	2	2	2	2	2	2	2	NA	2	3	2	2	3	2	2	2	3	3	2	1	1	3	3	1	1	1	2	3	1	3	1	1	1	3	1
C155	1	62	0	2	Sintrom	1	4	1	0	0	0	NA	2	0	0	0	0	0	0	0	0	NA	0	0	0	0	0	0	0	0	3	0	0	0	3	0	0	0	0	0	0	0	0	3	0	0	3	0	0
C156	1	51	0	3	Previscan	1	2	2	3	3	3	3	3	3	3	3	3	3	3	3	3	NA	3	3	3	3	3	3	3	3	3	3	0	0	3	0	3	3	0	0	3	3	0	3	3	1	3	1	1
C157	1	54	1	2	Previscan	1	2	1	3	3	3	3	3	3	3	3	3	3	3	3	3	NA	3	3	3	3	3	3	3	3	3	3	3	3	3	1	2	2	1	1	3	3	2	2	2	1	2	0	0
C158	1	61	1	3	Previscan	1	4	0	3	3	3	3	3	3	2	3	3	3	3	3	3	NA	3	3	3	3	3	2	2	3	3	2	2	1	3	3	3	2	1	1	3	3	1	3	2	2	2	1	1
C159	1	68	1	2	Previscan	1	4	1	2	2	2	2	2	2	2	2	2	2	2	2	2	NA	2	2	2	2	2	2	2	2	3	2	2	2	3	3	3	2	1	1	3	3	3	3	3	1	1	1	1
C160	1	64	1	3	Previscan	1	4	1	3	3	3	3	3	3	3	3	3	3	3	3	2	NA	3	3	3	3	3	3	3	3	3	2	2	0	3	2	3	2	1	1	3	3	1	2	3	1	1	3	3
C161	1	71	1	1	Previscan	1	4	2	3	3	3	3	3	2	3	3	3	1	2	2	3	NA	3	3	3	3	2	3	2	3	3	2	2	0	3	3	3	2	1	1	3	2	2	2	0	0	0	3	0
C162	1	80	0	3	Previscan	1	3	2	3	2	3	3	3	3	3	3	3	2	2	2	3	NA	2	2	2	3	3	3	3	3	3	1	2	0	2	2	3	1	1	1	3	3	2	2	3	0	0	0	0
C163	1	73	0	1	Previscan	1	3	2	2	2	1	2	3	3	3	3	3	3	3	3	3	NA	3	3	3	3	3	3	3	3	3	1	1	0	2	2	2	1	1	3	2	1	3	1	2	1	1	3	1
C164	1	36	1	2	Previscan	1	4	2	3	3	2	3	2	3	2	3	3	2	2	3	2	NA	3	3	3	3	3	3	3	3	2	2	2	1	2	2	2	2	2	3	1	3	1	2	2	3	2	1	1
C165	1	61	1	3	Previscan	1	1	3	1	2	2	2	2	2	2	2	2	3	2	2	2	NA	2	3	3	3	2	3	2	3	2	1	0	0	3	1	3	2	1	3	3	2	3	2	1	1	1	3	3
C166	1	71	1	1	Previscan	1	4	1	2	2	2	2	2	2	2	2	2	2	2	2	2	NA	2	2	2	2	2	2	2	2	1	2	1	1	1	1	1	1	1	2	1	2	1	1	0	0	0	1	2
C167	1	70	1	2	Previscan	1	2	1	3	3	3	3	3	2	2	2	3	3	2	3	3	NA	3	2	3	2	3	2	3	2	3	1	1	2	3	1	3	1	1	3	3	3	2	3	1	1	3	2	0
C168	1	66	1	2	Previscan	1	3	1	2	1	0	1	2	2	2	1	1	2	2	2	1	NA	3	2	3	2	1	2	2	1	3	1	1	1	1	1	1	1	1	3	1	1	1	3	1	1	1	1	3
C169	1	72	0	3	Previscan	1	3	1	2	1	2	2	3	2	2	1	2	1	2	1	2	NA	3	3	3	3	2	2	1	2	2	2	0	0	3	2	3	2	1	1	3	3	1	1	3	1	1	1	0
C170	1	76	1	1	Pradaxa	0	3	1	3	3	3	NA	3	3	2	2	3	3	2	3	2	NA	2	2	3	2	3	2	2	2	3	3	0	0	1	3	3	2	2	2	2	3	2	2	2	2	1	1	0
C171	1	39	1	3	Previscan	1	4	3	3	3	3	2	3	3	3	3	3	3	3	3	3	NA	3	3	3	3	3	3	3	3	3	2	0	0	3	3	3	3	0	2	3	3	2	2	0	1	2	3	3
C172	1	65	1	3	Coumadine	1	4	4	3	3	1	NA	2	2	2	2	2	2	0	0	2	NA	3	3	3	3	2	2	2	2	3	1	0	0	3	3	3	0	0	0	3	3	1	2	1	0	0	0	0
C173	1	55	0	2	Coumadine	1	4	3	2	2	2	NA	2	2	2	2	2	2	2	2	2	NA	2	2	2	2	2	2	2	3	3	3	0	0	3	3	3	3	0	0	3	3	0	0	0	3	0	0	0
C174	1	68	1	1	Previscan	1	4	3	2	2	3	2	2	2	2	2	2	2	2	2	2	NA	2	2	2	2	2	2	2	2	2	2	2	0	2	2	2	0	0	2	2	2	1	0	2	2	0	0	0
C175	1	72	1	2	Previscan	1	3	4	2	2	0	2	2	1	1	2	2	2	2	1	2	NA	2	2	1	2	2	2	2	2	2	1	0	0	2	1	2	0	0	0	3	3	1	2	1	1	1	3	1
C176	1	70	1	1	Sintrom	1	4	3	3	3	3	NA	3	3	3	3	3	3	3	3	3	NA	3	3	3	3	3	3	3	3	3	0	0	0	3	3	3	0	0	0	0	3	3	3	0	0	3	3	3
C177	1	41	1	3	Previscan	1	3	2	3	3	3	2	3	2	2	3	3	2	2	2	2	NA	3	2	3	2	2	2	2	3	3	1	1	0	3	2	3	1	0	0	3	3	2	2	3	2	1	1	2
C178	1	44	1	2	Previscan	1	3	2	0	0	1	0	1	0	0	0	0	0	0	0	0	NA	0	0	0	0	0	0	0	0	0	1	1	0	0	1	1	0	0	0	1	0	0	1	0	0	0	0	0
O1	0	57	0	2	Previscan	1	3	4	3	3	3	3	3	3	3	3	3	3	3	3	3	NA	3	3	3	3	3	3	3	3	3	3	3	0	3	3	3	3	0	0	0	3	0	3	0	0	0	3	3
O10	0	82	1	2	Xarelto	0	4	4	2	2	2	NA	3	3	2	2	2	3	0	2	2	NA	2	2	2	3	2	3	2	2	2	2	0	0	0	0	3	2	0	0	2	2	3	0	0	0	0	2	0
O100	0	81	0	2	Coumadine	1	0	0	2	2	1	NA	1	1	0	1	1	1	0	0	1	NA	2	2	2	2	2	2	2	3	2	1	2	0	2	1	2	1	1	2	2	3	2	2	2	1	0	1	0
O101	0	58	0	1	Previscan	1	4	2	3	3	3	3	2	2	2	2	2	3	2	2	2	NA	3	3	3	3	2	2	2	2	2	2	0	0	2	3	3	3	1	3	3	2	2	3	3	0	2	0	0
O102	0	64	0	2	Coumadine	1	4	0	3	3	3	NA	3	3	3	3	3	3	2	2	2	NA	2	3	3	3	2	3	3	2	0	2	0	0	2	3	2	2	1	3	3	3	3	3	3	1	2	2	0
O103	0	66	1	2	Coumadine	1	3	3	2	3	2	NA	2	3	2	3	3	3	2	3	3	NA	3	3	3	3	2	3	2	3	3	3	3	0	3	2	2	3	2	3	3	3	2	2	3	0	1	1	0
O104	0	85	1	3	Previscan	1	2	1	2	2	0	0	2	2	2	2	2	2	2	2	2	NA	2	2	2	2	2	2	2	3	0	0	0	0	0	0	3	0	0	0	0	0	0	3	3	0	0	0	0
O105	0	73	1	3	Previscan	1	3	1	3	0	0	0	3	2	3	3	3	2	2	2	3	NA	3	3	3	3	3	3	3	3	3	0	0	0	3	0	3	3	0	0	3	0	0	0	0	0	0	3	0
O106	0	95	0	1	Xarelto	0	3	1	3	3	3	NA	3	3	3	3	3	3	3	3	3	NA	3	3	3	3	3	3	3	3	3	3	0	0	3	3	3	0	0	0	3	3	3	0	0	0	0	0	0
O107	0	78	1	3	Previscan	1	3	0	3	2	2	0	3	3	3	2	3	3	3	3	2	NA	3	3	3	0	3	2	3	3	3	2	2	2	3	2	2	2	2	2	3	2	2	3	3	2	0	2	0
O108	0	61	0	3	Previscan	1	4	4	3	3	3	3	3	3	3	3	3	3	3	3	3	NA	3	3	3	3	3	3	3	3	3	2	2	1	3	2	3	2	2	2	2	2	2	2	3	2	2	2	2
O109	0	66	1	2	Previscan	1	4	4	3	3	3	3	2	2	2	2	2	2	2	2	2	NA	3	3	3	3	3	3	3	3	3	2	2	1	3	2	3	2	2	2	2	2	1	3	3	2	1	2	2
O11	0	52	1	3	Sintrom	1	3	4	0	3	3	NA	3	0	0	3	3	2	2	1	3	NA	3	3	3	3	3	3	3	2	3	0	0	0	2	3	0	2	2	2	3	2	0	3	0	3	0	2	1
O110	0	69	1	3	Previscan	1	4	2	3	3	3	2	3	3	3	3	3	3	3	3	3	NA	3	3	3	3	3	3	2	2	3	2	0	0	3	3	2	2	0	0	3	3	0	3	3	2	1	2	1
O111	0	76	1	0	Xarelto	0	4	3	2	3	3	NA	2	0	0	2	2	3	2	2	0	NA	3	3	3	2	0	0	0	3	3	3	0	0	3	3	3	3	0	2	3	3	2	3	3	3	3	2	1
O112	0	87	1	3	Previscan	1	4	2	3	3	3	3	3	3	1	3	3	2	2	2	3	NA	3	3	3	3	3	1	3	2	3	0	0	0	3	3	3	0	0	0	3	3	0	2	3	0	1	0	0
O113	0	83	0	2	Previscan	1	4	3	2	1	0	0	3	1	3	3	3	0	2	1	2	NA	2	2	3	3	2	3	3	3	3	3	3	0	0	0	3	3	0	3	3	3	0	0	3	0	0	0	0
O114	0	77	1	3	Previscan	1	3	2	3	2	2	3	3	3	3	3	2	2	2	3	3	NA	3	3	3	3	2	2	2	3	3	2	1	1	3	1	3	2	1	1	3	3	2	2	2	1	2	2	2
O115	0	87	0	1	Sintrom	1	0	0	2	2	2	NA	2	3	1	2	2	2	1	1	2	NA	2	2	2	1	2	2	1	3	1	3	1	0	1	1	3	3	0	2	3	0	0	3	3	0	0	0	0
O116	0	61	1	3	Coumadine	1	2	3	3	3	3	NA	2	2	2	2	2	2	2	1	2	NA	2	2	2	2	2	2	2	3	1	3	0	0	2	0	3	3	0	2	3	3	0	0	2	2	0	0	0
O117	0	83	0	1	Previscan	1	4	0	2	2	2	2	2	2	2	2	2	2	1	1	2	NA	2	2	2	2	2	2	2	3	3	3	2	0	1	1	3	3	0	3	3	3	1	0	3	0	0	0	0
O118	0	57	1	0	Previscan	1	4	4	2	2	2	2	3	3	3	3	3	1	2	2	2	NA	3	2	2	2	3	3	3	3	3	2	2	0	3	3	2	2	1	0	3	1	2	3	3	0	0	1	0
O119	0	71	1	1	Previscan	1	4	1	3	2	2	3	3	3	3	3	3	2	2	3	3	NA	3	3	3	3	3	3	3	3	3	2	0	0	0	0	3	0	0	0	3	3	0	3	0	0	0	0	0
O12	0	84	0	1	Sintrom	1	4	1	3	3	3	NA	3	3	1	3	3	3	0	2	3	NA	3	3	3	2	1	1	1	3	1	3	1	0	1	1	3	3	0	3	3	3	1	3	0	0	0	0	0
O120	0	83	1	2	Previscan	1	4	1	0	0	0	0	0	0	0	0	0	0	0	0	0	NA	0	0	0	0	0	0	0	0	0	0	0	0	0	0	0	0	0	0	0	0	0	0	0	0	0	0	0
O121	0	81	1	0	Previscan	1	4	3	3	3	3	3	3	2	2	2	3	3	3	3	2	NA	2	2	3	2	2	2	2	3	3	2	2	0	3	1	3	3	1	1	3	2	1	3	3	2	2	2	2
O122	0	64	1	2	Previscan	1	4	0	3	3	3	3	3	2	2	3	3	2	2	2	3	NA	3	3	3	3	3	2	2	2	2	2	3	1	3	3	3	2	2	2	3	3	2	3	3	2	1	1	0
O123	0	83	0	1	Previscan	1	2	4	2	2	2	1	1	1	1	2	2	0	0	0	2	NA	2	2	2	2	2	2	2	2	2	2	2	0	1	2	2	2	0	3	2	2	2	3	3	0	0	0	0
O124	0	63	1	0	Sintrom	1	4	0	2	2	1	NA	1	1	2	1	1	1	1	2	1	NA	1	2	1	2	1	1	1	2	2	2	2	2	2	2	2	2	2	2	2	2	2	2	2	2	2	2	2
O125	0	50	0	2	Previscan	1	2	2	3	3	0	3	3	3	3	3	3	3	3	1	2	0	3	3	3	3	2	2	3	3	1	3	1	1	3	2	3	3	2	1	3	3	2	3	3	1	1	2	2
O126	0	52	0	3	Coumadine	1	3	4	3	3	1	NA	3	2	2	3	3	2	2	2	3	NA	3	2	2	2	2	3	2	3	1	3	1	0	3	1	3	3	0	0	3	3	1	2	3	0	0	3	2
O127	0	65	1	3	Coumadine	1	4	3	3	3	1	NA	3	2	2	3	3	2	2	3	3	NA	3	2	2	2	2	3	2	2	1	3	1	0	3	1	2	3	0	0	3	3	1	3	3	2	0	2	2
O128	0	78	1	1	Previscan	1	2	1	3	3	3	3	3	3	3	3	3	3	3	3	3	NA	3	3	3	3	3	3	3	3	3	3	3	0	3	0	0	3	0	3	3	0	0	0	0	0	0	3	0
O129	0	59	1	2	Coumadine	1	2	1	3	3	2	NA	2	2	2	2	2	3	1	3	2	NA	2	3	2	0	2	2	2	3	3	3	3	0	0	3	0	3	0	0	3	2	0	3	3	0	0	2	0
O13	0	91	1	1	Sintrom	1	4	0	3	3	3	NA	2	3	3	1	2	3	0	2	3	NA	2	2	1	2	2	1	1	3	1	3	1	0	1	1	2	3	0	3	3	3	1	3	0	0	0	0	0
O130	0	79	1	1	Previscan	1	3	1	3	2	1	1	1	1	1	1	3	1	1	0	3	NA	2	2	2	2	3	2	2	3	1	3	1	0	2	0	3	2	0	0	3	0	0	0	0	0	0	3	0
O131	0	89	1	1	Previscan	1	3	4	2	2	2	2	3	2	1	2	2	3	0	0	3	NA	2	2	3	3	2	1	2	2	2	2	2	0	2	2	2	2	0	2	1	1	1	3	3	0	0	0	0
O132	0	86	0	2	Previscan	1	2	4	3	3	3	3	3	3	3	3	3	3	3	3	3	NA	3	3	3	3	3	3	3	3	0	3	0	0	0	2	2	2	0	0	3	3	1	1	3	0	3	3	0
O133	0	79	1	2	Pradaxa	0	3	1	3	2	2	NA	3	1	3	3	3	2	1	2	2	NA	2	3	3	2	2	2	2	3	3	3	3	0	3	2	2	2	2	2	2	2	3	3	0	3	3	1	0
O134	0	85	1	3	Previscan	1	4	1	3	2	1	1	3	1	2	2	2	3	1	0	3	NA	2	2	3	3	2	2	2	0	0	0	0	0	0	0	0	0	0	0	0	0	0	0	0	0	0	0	0
O135	0	91	1	3	Previscan	1	4	2	0	1	0	0	1	0	0	0	1	0	0	0	1	NA	1	2	2	2	0	1	0	3	3	2	1	0	1	0	2	2	0	0	0	3	1	0	0	0	0	2	0
O136	0	63	0	3	Previscan	1	2	4	3	3	1	1	2	2	2	3	3	3	3	3	3	NA	3	3	3	2	3	3	3	3	3	3	2	0	3	2	3	2	0	0	3	2	2	0	0	0	0	0	0
O137	0	82	1	1	Pradaxa	0	3	3	2	2	1	NA	1	0	1	2	2	1	0	0	2	NA	2	2	2	0	2	1	1	2	1	2	0	0	1	1	1	2	0	0	3	3	2	0	2	0	0	0	0
O138	0	77	0	2	Previscan	1	3	2	3	3	3	3	3	3	2	3	3	2	0	2	3	NA	3	3	3	3	3	3	3	3	3	3	3	0	3	2	3	3	0	3	3	3	1	3	3	1	0	2	0
O139	0	77	1	2	Eliquis	0	4	1	2	2	2	NA	3	2	2	3	2	2	2	2	2	NA	2	2	2	2	2	2	2	2	2	2	2	1	2	1	2	2	1	2	2	2	2	2	2	2	1	2	0
O14	0	65	0	2	Previscan	1	3	1	3	3	3	3	3	3	3	3	3	3	2	3	3	NA	3	3	3	3	3	3	3	3	3	3	0	0	3	3	3	3	0	0	3	3	0	3	0	0	0	3	3
O140	0	66	1	3	Xarelto	0	4	1	2	2	0	NA	3	2	2	2	2	2	2	2	2	NA	3	3	2	2	0	0	0	3	3	3	1	1	1	1	3	3	1	1	3	3	1	3	1	1	1	2	3
O141	0	79	1	3	Previscan	1	4	1	2	3	2	2	2	2	2	3	3	3	2	2	2	NA	3	2	2	2	3	2	2	3	3	3	3	1	3	3	3	3	0	3	3	3	1	3	2	2	0	3	0
O142	0	84	1	2	Previscan	1	4	1	3	0	0	0	3	0	0	3	0	0	0	0	0	NA	1	3	3	0	0	3	0	0	3	2	0	0	2	2	3	3	0	0	3	3	0	3	0	0	0	0	0
O143	0	61	0	2	Pradaxa	0	3	NA	3	3	2	NA	2	2	2	2	2	2	2	0	3	NA	2	2	2	2	2	2	2	3	3	2	2	1	3	3	3	2	1	1	3	3	3	3	3	1	1	2	1
O144	0	50	0	2	Previscan	1	3	3	1	1	3	2	3	3	3	3	3	2	3	3	3	0	3	3	3	3	2	3	3	3	2	2	2	0	3	1	2	3	1	2	3	3	1	3	2	1	1	2	2
O145	0	52	0	2	Previscan	1	2	NA	3	3	3	3	3	3	3	3	3	3	3	2	2	NA	3	3	3	3	2	2	2	2	2	2	1	1	0	0	2	2	0	0	0	0	0	3	2	2	0	0	0
O146	0	39	0	2	Previscan	1	2	1	2	2	2	2	3	0	2	2	2	3	3	3	3	3	3	2	3	3	3	3	3	3	3	3	3	1	3	2	3	3	1	1	3	3	3	3	3	2	0	3	1
O147	0	78	0	2	Previscan	1	3	1	0	2	0	0	0	2	0	0	0	0	0	0	0	NA	2	2	2	2	2	2	2	3	3	3	3	0	0	0	3	3	0	0	3	3	2	2	2	0	0	0	0
O148	0	59	0	2	Previscan	1	4	1	3	3	2	3	2	2	2	3	3	3	3	3	2	NA	3	3	3	3	2	2	2	3	2	1	1	0	2	1	2	1	1	2	3	3	0	2	3	1	2	2	2
O149	0	71	0	2	Previscan	1	3	1	3	3	3	3	3	3	3	3	3	3	3	2	3	NA	3	3	3	3	3	3	3	0	3	3	0	0	3	0	0	3	0	0	3	0	0	0	3	0	0	0	0
O15	0	79	0	3	Previscan	1	4	1	3	3	3	3	3	2	2	2	2	2	1	1	2	NA	2	2	2	0	1	1	1	3	0	0	0	0	3	0	0	0	0	0	3	0	0	0	0	2	0	0	0
O150	0	29	0	3	Coumadine	1	1	0	3	3	3	NA	2	3	2	3	3	2	2	3	2	3	3	2	3	3	2	2	2	3	0	2	0	0	3	1	3	3	0	2	3	3	3	2	3	2	2	2	2
O151	0	78	0	2	Previscan	1	4	3	3	3	3	3	3	3	3	3	3	2	2	3	3	NA	3	3	3	2	3	3	3	2	3	2	2	0	3	2	2	2	1	1	3	3	1	2	2	1	1	1	0
O152	0	36	0	3	Previscan	1	2	0	3	2	0	1	3	2	1	3	2	2	2	1	0	3	3	0	2	2	3	2	0	3	1	3	2	0	2	1	2	3	1	1	3	3	1	1	3	3	0	1	2
O153	0	76	1	1	Previscan	1	1	3	2	2	3	2	2	2	2	1	2	2	2	1	2	NA	2	2	2	2	1	1	2	3	3	2	2	0	2	1	1	2	2	2	3	3	0	0	2	0	1	1	0
O154	0	78	0	1	Previscan	1	2	4	2	2	2	2	2	2	2	1	1	1	1	1	2	NA	2	2	2	2	1	1	1	2	2	2	2	0	1	1	2	2	2	3	2	1	0	3	2	0	0	0	0
O155	0	74	1	1	Previscan	1	4	1	3	3	2	2	2	2	2	3	3	2	2	2	3	NA	2	3	3	2	2	2	2	2	2	2	2	0	3	1	2	2	2	2	3	3	2	2	2	2	1	2	0
O156	0	67	1	1	Previscan	1	4	3	3	3	3	3	3	3	3	3	3	3	3	3	3	NA	3	3	3	3	3	3	3	2	3	2	2	1	3	2	3	2	2	2	3	2	3	3	3	2	1	1	1
O157	0	75	0	1	Previscan	1	4	1	2	2	2	2	2	2	2	2	2	2	1	1	2	NA	2	2	2	2	2	2	2	3	3	2	1	1	2	2	2	2	2	2	2	2	2	0	2	2	0	0	0
O158	0	63	0	1	Previscan	1	3	3	2	2	2	2	2	2	1	1	2	2	1	2	2	NA	3	3	2	2	2	3	3	2	2	2	2	1	3	3	3	3	2	2	3	2	3	3	2	2	0	0	0
O159	0	83	1	1	Previscan	1	3	1	3	3	3	3	2	2	2	2	2	2	1	2	2	NA	2	3	3	2	2	2	2	2	2	2	2	2	2	2	3	2	2	2	3	2	2	2	2	2	1	0	0
O16	0	52	0	3	Sintrom	1	4	1	3	3	3	NA	3	3	3	3	3	3	3	3	3	NA	3	3	3	3	3	3	3	3	0	3	0	0	0	0	3	3	0	0	3	0	0	0	0	0	3	0	0
O160	0	82	0	1	Previscan	1	4	NA	2	2	2	2	2	1	1	2	2	1	1	1	2	NA	2	2	2	2	2	2	2	2	2	2	2	2	2	2	2	2	2	2	2	2	2	2	2	2	0	0	0
O161	0	68	0	2	Previscan	1	0	0	3	3	3	3	2	2	2	2	2	2	1	2	2	NA	2	3	3	3	3	2	2	3	3	3	3	1	3	1	3	3	2	3	3	3	2	2	3	2	1	2	0
O162	0	64	0	2	Previscan	1	4	1	2	3	2	2	1	1	1	1	1	1	0	0	2	NA	1	1	1	1	1	1	1	1	0	0	0	0	0	0	2	2	0	0	1	1	1	2	0	0	0	2	0
O163	0	76	0	2	Previscan	1	4	3	1	1	0	0	3	2	0	0	2	1	1	1	3	NA	3	3	3	3	1	1	1	3	3	2	0	0	3	3	3	1	0	0	3	3	3	3	1	0	0	0	0
O164	0	88	0	1	Previscan	1	4	1	2	3	3	2	2	2	2	2	2	2	2	2	2	NA	3	3	3	3	2	2	2	3	3	3	1	1	2	1	3	3	0	0	2	2	0	0	2	1	1	1	1
O165	0	74	0	2	Previscan	1	2	1	2	2	1	2	3	3	3	3	3	3	3	3	3	NA	2	3	2	2	3	3	3	2	2	2	1	1	2	2	3	3	1	1	2	3	1	1	3	1	1	1	1
O166	0	77	0	1	Previscan	1	4	1	3	3	3	3	2	2	2	2	2	2	2	2	2	NA	2	2	2	2	3	3	3	3	3	2	0	0	2	2	2	2	2	2	2	2	1	2	2	2	0	0	0
O167	0	91	0	1	Previscan	1	4	0	0	0	0	0	0	0	0	0	0	0	0	0	0	NA	0	0	0	0	0	0	0	0	0	0	0	0	0	0	0	0	0	0	0	0	0	0	0	0	0	0	0
O168	0	37	0	3	Previscan	1	4	3	3	3	3	3	3	3	3	3	3	3	3	3	3	3	3	3	3	3	3	3	3	3	3	2	0	0	3	0	3	2	0	3	3	3	0	0	3	2	0	2	0
O169	0	79	1	3	Previscan	1	4	1	3	3	3	3	3	3	3	3	3	3	3	3	3	NA	3	3	3	3	3	3	3	3	3	3	1	0	2	2	3	3	1	0	2	3	2	2	3	1	0	0	0
O17	0	89	0	1	Xarelto	0	3	1	2	3	1	NA	2	1	1	2	2	1	1	0	2	NA	2	2	2	1	2	1	1	3	0	0	0	0	0	0	0	0	0	3	3	3	0	0	2	0	0	0	0
O170	0	72	0	1	Previscan	1	4	4	3	3	3	0	3	2	2	2	2	2	3	3	2	NA	2	2	2	2	2	2	2	2	0	0	2	0	0	0	3	0	0	0	2	2	0	3	2	0	0	0	0
O173	0	79	1	2	Previscan	1	4	2	3	3	3	3	2	2	2	2	2	3	2	2	3	NA	2	3	3	3	3	3	3	3	0	3	0	0	3	0	2	0	0	0	3	0	0	0	0	0	0	3	0
O174	0	82	1	2	Previscan	1	4	3	3	3	3	2	2	2	2	2	2	2	2	2	2	NA	2	2	2	2	2	2	2	2	2	2	2	1	2	0	2	2	1	2	2	2	1	2	2	1	1	1	1
O175	0	80	1	1	Previscan	1	3	1	0	0	0	0	3	0	0	3	0	3	3	0	3	NA	3	3	3	3	3	3	3	3	3	0	0	0	0	0	3	3	0	0	3	0	0	0	0	3	0	3	0
O176	0	85	1	2	Previscan	1	4	1	3	3	3	3	2	2	2	2	2	3	1	2	3	NA	3	3	3	3	3	3	3	3	3	3	3	3	2	2	3	3	2	3	2	3	3	0	3	1	1	3	1
O177	0	47	0	3	Coumadine	1	4	NA	3	3	3	NA	3	3	3	3	3	3	3	3	3	0	3	3	3	3	3	3	3	3	3	2	2	0	3	2	3	2	1	1	3	3	2	3	2	1	0	2	2
O178	0	85	0	2	Previscan	1	4	3	2	3	3	2	2	3	3	2	3	2	2	2	3	NA	2	2	2	2	2	2	2	2	2	2	2	1	2	2	3	3	0	3	2	2	2	2	2	1	1	2	1
O179	0	69	1	3	Coumadine	1	3	2	3	3	3	NA	3	2	2	2	3	2	2	2	2	NA	3	3	3	3	3	3	3	3	3	3	0	0	3	2	2	2	0	2	2	2	2	2	3	0	0	1	1
O18	0	62	1	3	Xarelto	0	2	4	3	3	3	NA	3	3	3	3	3	2	2	2	0	NA	3	3	3	3	2	2	2	3	0	0	0	0	2	0	0	0	0	0	3	0	0	0	0	0	0	3	0
O180	0	82	1	1	Previscan	1	4	0	0	0	0	0	0	0	0	0	0	0	0	0	0	NA	0	0	0	0	0	0	0	0	0	0	0	0	0	0	0	0	0	0	0	0	0	0	0	0	0	0	0
O181	0	47	1	3	Previscan	1	2	3	2	2	2	2	2	2	2	2	2	2	2	2	2	NA	2	2	2	2	2	2	2	3	3	3	0	0	3	0	3	0	0	0	3	3	3	3	1	1	1	3	3
O182	0	58	0	2	Previscan	1	4	3	3	3	2	3	1	2	2	2	3	3	2	1	2	NA	2	2	3	2	2	2	2	3	2	2	1	0	1	2	2	2	1	1	3	3	2	3	2	1	1	1	1
O183	0	83	1		Previscan	1	3	1	3	3	3	1	2	0	2	2	2	2	0	0	2	NA	2	2	2	0	3	2	2	3	3	0	0	0	0	0	0	0	0	0	3	2	0	0	0	0	0	1	0
O184	0	74	1	3	Previscan	1	4	1	3	1	3	2	3	3	3	3	3	3	3	3	3	NA	2	2	3	3	3	3	3	3	2	2	0	0	0	0	3	3	0	0	3	3	0	0	0	0	2	3	0
O185	0	72	0	3	Previscan	1	3	1	3	3	3	3	3	2	2	3	3	3	3	3	3	NA	3	3	3	3	3	2	3	3	3	3	1	0	3	1	3	3	1	3	3	3	0	3	1	1	1	3	3
O186	0	85	0	2	Previscan	1	3	1	2	2	0	0	2	2	2	2	2	3	1	1	2	NA	2	1	2	2	2	2	2	3	1	3	0	0	1	0	2	2	0	1	2	0	0	1	0	1	1	2	0
O187	0	78	1	0	Previscan	1	4	2	0	0	0	0	3	0	0	0	2	0	1	2	3	NA	0	3	0	1	3	3	3	3	0	0	0	0	0	3	0	0	0	0	3	0	0	0	3	0	0	0	0
O19	0	63	1	2	Pradaxa	0	2	1	3	3	3	NA	2	1	1	3	3	0	3	3	1	NA	3	3	3	2	0	0	0	3	3	1	0	0	3	0	3	0	0	0	3	0	0	0	0	0	1	0	0
O2	0	70	1	1	Previscan	1	4	0	2	2	0	0	2	2	2	2	2	1	0	0	3	NA	3	3	3	3	3	2	3	3	3	0	0	0	0	0	3	0	0	0	3	0	0	3	0	0	0	0	0
O20	0	80	1	3	Previscan	1	3	1	3	3	1	2	3	3	3	3	3	3	3	2	3	NA	3	3	3	3	3	3	3	0	1	3	0	0	1	1	1	2	0	0	3	3	1	3	2	0	0	3	0
O21	0	79	0	2	Xarelto	0	1	2	2	3	2	NA	3	3	3	2	2	2	2	3	2	NA	3	3	3	3	2	2	2	2	3	1	0	0	3	2	2	1	0	1	3	3	1	2	3	2	0	0	0
O22	0	65	1	3	Xarelto	0	1	4	3	3	2	NA	2	2	2	2	2	1	1	3	2	NA	2	2	2	0	0	0	0	3	0	3	3	0	0	0	3	2	0	0	3	0	0	0	3	0	0	2	0
O23	0	81	0	3	Pradaxa	0	3	1	3	2	0	NA	3	3	3	3	3	3	2	2	1	NA	3	3	3	3	0	0	0	0	3	2	0	0	1	1	3	2	1	1	3	3	1	2	3	1	1	1	1
O24	0	78	1	3	Previscan	1	3	1	3	3	3	3	3	3	3	3	3	3	3	3	3	NA	3	3	3	3	3	3	3	3	3	0	3	0	3	1	3	1	0	3	3	3	3	3	3	0	0	0	0
O25	0	85	1	2	Pradaxa	0	2	2	3	3	3	NA	2	2	3	3	3	3	3	3	3	NA	3	3	3	3	0	0	0	3	3	1	2	0	3	0	3	1	1	3	3	3	3	3	2	0	0	0	0
O26	0	82	1	2	Previscan	1	3	0	3	3	3	3	3	3	3	3	3	3	3	3	3	NA	3	3	3	3	3	2	3	3	3	2	3	0	3	2	3	1	0	3	3	3	2	2	3	0	0	0	0
O27	0	74	1	2	Previscan	1	2	1	2	2	2	2	3	2	2	2	2	2	2	2	2	NA	2	2	2	2	2	2	2	3	1	1	2	0	3	1	1	1	1	2	3	3	2	0	2	1	1	1	1
O28	0	93	0	2	Previscan	1	3	2	2	2	2	2	2	2	2	2	2	2	2	2	2	NA	2	2	2	2	2	2	2	2	2	2	2	0	2	0	3	1	0	0	3	3	3	0	2	0	0	1	0
O29	0	88	0	2	Previscan	1	3	4	2	2	2	2	3	3	3	3	3	2	2	2	2	NA	2	2	2	2	2	2	2	3	3	1	1	0	1	1	3	1	0	2	3	3	3	0	2	0	0	2	0
O3	0	82	0	3	Previscan	1	2	2	2	3	3	3	3	2	3	3	2	1	1	3	3	NA	3	3	3	3	3	3	3	0	3	3	0	0	3	0	3	3	0	0	3	2	0	3	2	0	2	2	0
O30	0	79	1	2	Previscan	1	3	2	2	2	2	2	0	0	0	0	0	2	2	2	2	NA	2	2	2	2	3	3	2	3	0	1	1	0	2	0	3	1	0	2	3	3	2	0	2	0	0	2	0
O31	0	70	0	2	Previscan	1	4	4	3	3	2	2	2	2	2	2	2	2	2	2	2	NA	2	2	2	2	2	2	2	3	1	0	0	0	3	1	3	1	0	2	3	3	3	1	2	0	0	2	0
O32	0	71	1	2	Previscan	1	4	4	2	3	2	2	2	2	2	2	2	2	2	2	2	NA	2	2	2	2	2	2	2	2	2	1	2	0	2	2	2	1	1	2	2	2	2	2	2	0	0	0	0
O33	0	71	0	2	Previscan	1	3	1	3	3	3	3	2	0	2	2	2	3	2	2	2	NA	2	2	3	3	2	2	2	3	3	3	2	0	3	1	3	3	0	1	3	3	1	3	3	2	2	3	1
O34	0	86	0	2	Coumadine	1	1	4	2	0	0	NA	0	0	0	0	0	0	0	0	0	NA	0	0	0	0	3	0	0	2	0	2	0	0	0	0	3	0	0	0	0	2	0	0	3	0	0	0	0
O35	0	69	0	2	NA	NA	0	NA	3	3	0	NA	3	3	3	3	3	2	2	3	3	NA	3	3	3	3	3	3	3	3	3	3	0	0	1	3	3	3	0	0	3	3	1	3	1	3	3	2	2
O36	0	28	1	3	Previscan	1	2	4	2	2	2	0	0	3	2	0	2	3	2	2	2	NA	0	1	3	3	3	1	3	3	0	2	2	0	0	0	3	3	0	1	3	3	0	3	1	0	2	3	0
O37	0	74	0	3	Pradaxa	0	4	0	3	3	3	NA	3	3	3	3	3	3	2	3	3	NA	3	3	3	0	3	3	3	3	3	3	2	0	3	3	3	3	0	0	3	3	0	3	3	3	0	0	0
O38	0	63	1	3	Previscan	1	2	1	3	3	2	3	3	2	2	3	3	2	2	2	3	NA	3	3	3	3	3	3	2	3	3	3	3	0	3	1	3	3	1	1	3	2	0	3	3	2	2	2	2
O39	0	78	1	0	Previscan	1	4	1	3	3	0	3	3	3	3	3	3	3	3	3	3	NA	3	3	3	3	3	3	3	3	0	0	0	0	0	0	3	0	0	0	3	3	3	0	0	0	0	0	3
O4	0	53	0	3	Previscan	1	4	4	3	3	3	2	3	3	3	3	3	3	3	3	3	NA	3	3	3	3	3	3	3	3	3	3	2	0	3	2	3	3	1	2	3	3	2	3	3	1	2	2	2
O40	0	83	1	3	Previscan	1	3	0	3	3	3	3	2	3	3	3	3	3	3	3	3	NA	3	3	3	3	3	3	3	2	3	2	1	0	2	2	3	2	0	2	3	3	0	3	3	0	0	0	0
O41	0	74	0	1	Previscan	1	3	4	3	3	0	3	3	2	3	2	3	2	1	2	2	NA	2	2	3	3	2	2	2	2	1	2	1	0	3	2	2	2	0	1	2	2	1	2	2	2	2	2	2
O42	0	79	1	2	Sintrom	1	4	2	0	0	0	NA	3	0	0	3	0	1	1	0	3	NA	2	2	2	2	0	2	2	3	1	1	2	0	2	0	3	1	0	2	3	3	0	0	0	0	3	0	0
O43	0	66	1	1	Xarelto	0	3	1	3	3	3	NA	3	3	3	3	3	3	3	3	3	NA	3	3	3	3	3	3	3	3	3	3	3	0	3	3	3	3	0	0	3	3	0	3	0	0	0	3	3
O44	0	73	1	3	Pradaxa	0	3	1	2	1	1	NA	3	3	3	2	1	2	2	0	1	NA	3	2	2	2	3	2	2	3	3	1	1	1	2	2	3	1	1	2	3	2	2	2	3	3	2	1	0
O45	0	49	1	3	Previscan	1	2	1	3	3	3	3	3	3	3	3	3	3	3	3	3	NA	3	3	3	3	3	3	3	3	3	2	0	0	1	2	3	2	1	3	3	3	3	1	3	0	0	0	2
O47	0	69	0	3	Xarelto	0	3	1	3	3	3	NA	3	3	3	3	3	2	2	2	2	NA	3	3	3	3	0	0	0	0	3	0	0	0	3	2	2	2	0	0	3	3	0	3	0	0	0	3	3
O48	0	79	0	2	Coumadine	1	1	1	3	3	0	NA	3	3	3	3	3	1	0	0	3	NA	3	3	3	3	2	2	2	3	3	3	0	0	3	0	2	2	0	3	3	3	0	3	0	0	0	0	0
O49	0	80	1	3	Previscan	1	3	1	0	0	0	2	2	2	2	2	2	0	2	3	2	NA	2	2	3	3	2	2	2	3	3	2	0	0	1	1	3	2	1	1	0	3	2	3	1	1	2	2	0
O5	0	81	0	3	Previscan	1	3	1	3	3	0	0	0	0	2	3	3	3	0	0	3	NA	3	3	3	0	3	3	3	3	3	3	1	0	1	1	3	3	1	1	3	3	1	3	3	0	0	2	0
O50	0	54	1	2	Previscan	1	4	1	3	3	3	3	3	3	3	3	3	3	1	0	3	NA	2	0	2	2	2	2	2	3	0	0	3	0	0	0	0	3	0	0	0	3	0	3	0	0	0	0	3
O51	0	82	0	3	Sintrom	1	4	1	3	3	0	NA	3	3	0	0	0	3	3	3	3	NA	3	3	3	3	3	3	3	0	3	0	3	0	3	0	3	0	0	3	3	3	0	0	3	0	2	1	1
O52	0	74	1	1	Coumadine	1	3	0	3	3	3	NA	3	2	3	3	3	3	3	3	3	NA	3	3	3	3	3	3	3	2	2	2	0	0	3	2	2	2	2	2	3	3	0	0	3	3	3	3	3
O53	0	67	1	1	Previscan	1	4	3	2	2	2	1	2	2	2	2	2	2	2	2	2	NA	2	2	2	2	2	2	2	2	2	2	2	0	2	0	0	2	0	0	0	0	2	0	2	0	0	2	0
O54	0	51	1	3	Sintrom	1	4	4	1	3	2	NA	2	2	2	1	1	3	2	2	3	NA	3	3	3	3	3	2	2	3	1	2	1	0	2	2	3	2	2	2	2	1	3	1	3	1	2	2	2
O55	0	67	1	2	Coumadine	1	4	3	2	3	2	NA	2	1	1	2	3	2	1	2	3	NA	2	2	3	2	2	2	2	2	3	2	0	0	2	1	3	2	1	2	2	2	1	3	0	0	0	2	0
O56	0	55	1	2	Coumadine	1	4	4	2	2	0	NA	3	2	2	3	1	1	3	3	3	NA	3	3	3	3	0	0	0	3	3	2	2	1	3	3	3	2	0	3	3	3	1	3	3	1	1	2	1
O57	0	61	1	2	Coumadine	1	3	4	2	3	3	NA	3	3	2	2	2	2	1	2	3	NA	3	3	3	3	2	2	2	1	2	3	0	0	1	1	1	2	0	0	2	0	0	2	2	0	0	0	0
O58	0	88	1	1	Previscan	1	1	2	2	2	2	2	2	2	2	2	2	2	2	2	2	NA	2	2	2	2	2	2	2	3	0	2	2	0	0	0	2	2	0	0	3	0	0	2	3	0	0	2	0
O59	0	64	1	2	Previscan	1	4	3	3	3	3	3	2	3	3	3	3	2	3	3	3	NA	3	2	2	3	2	2	3	3	3	3	0	0	3	0	3	3	0	0	3	3	3	0	0	0	0	0	0
O6	0	92	0	3	Previscan	1	4	1	3	2	2	3	2	2	2	3	3	2	3	3	3	NA	3	3	3	2	3	2	3	3	3	3	0	0	2	0	2	2	0	0	3	3	0	0	3	0	0	0	0
O60	0	80	1	1	Sintrom	1	0	0	2	2	2	NA	2	2	2	2	2	2	0	2	2	NA	3	2	2	3	2	0	0	2	2	2	2	0	3	3	3	3	0	0	3	2	1	1	3	3	0	0	0
O61	0	64	0	2	Previscan	1	3	2	2	2	2	2	2	2	3	2	2	2	2	2	3	NA	3	2	2	2	2	2	2	2	2	2	1	1	2	2	2	2	1	1	3	2	2	2	3	3	3	3	0
O62	0	37	1	3	Previscan	1	4	2	3	3	3	3	3	3	3	3	3	3	3	3	3	NA	3	3	3	3	3	3	3	3	2	1	1	0	2	2	3	2	2	2	3	2	0	3	2	2	0	1	1
O63	0	79	1	2	Previscan	1	4	0	3	3	2	2	1	2	1	2	2	2	2	2	2	NA	3	3	2	2	2	2	2	3	3	2	1	0	3	1	3	3	0	0	3	3	1	3	3	1	1	1	0
O64	0	72	1	2	Previscan	1	4	2	2	2	2	2	3	2	2	2	3	3	3	3	3	NA	3	3	3	3	3	3	3	3	2	2	2	0	3	0	2	2	0	0	3	3	3	3	3	1	1	1	1
O65	0	52	1	2	Previscan	1	4	3	3	3	3	3	3	3	3	3	3	3	1	1	1	NA	3	3	3	2	3	2	2	3	2	2	1	0	3	2	2	2	1	3	3	2	2	2	2	2	2	2	2
O66	0	61	1	2	Previscan	1	3	3	3	3	0	0	3	3	2	3	3	3	3	3	2	NA	2	2	2	2	1	1	1	3	1	1	1	0	3	0	3	1	0	0	3	3	1	1	3	0	0	0	0
O67	0	90	1	1	Sintrom	1	0	0	2	2	0	NA	1	1	1	1	1	1	1	1	2	NA	3	3	2	2	2	1	1	3	1	1	1	0	2	2	2	2	0	0	3	2	1	1	2	2	0	0	0
O68	0	34	1	3	Previscan	1	3	3	3	3	3	3	3	3	3	3	3	3	3	3	3	NA	3	3	3	3	2	2	2	3	3	2	2	2	3	3	3	3	0	0	3	2	2	2	2	2	3	3	3
O69	0	67	1	3	Pradaxa	0	3	1	2	3	0	NA	1	2	2	3	2	3	2	3	3	NA	3	3	3	3	2	2	3	1	3	2	0	0	3	1	2	2	0	2	3	3	2	0	1	1	2	2	3
O7	0	80	1	3	Previscan	1	3	1	3	2	3	3	2	2	2	2	2	2	2	2	3	NA	3	3	3	3	3	2	3	3	2	0	0	0	3	2	3	2	1	0	3	3	0	3	2	2	2	2	2
O70	0	99	0	1	Previscan	1	3	1	3	3	3	3	3	2	0	3	3	3	0	0	2	NA	3	3	3	3	2	2	2	3	0	2	2	0	3	1	0	2	0	2	3	3	0	2	1	0	0	2	0
O71	0	70	1	3	Pradaxa	0	3	1	2	2	1	NA	2	2	2	2	2	3	3	2	2	NA	3	3	2	3	1	1	1	0	3	0	0	0	0	0	3	0	0	0	3	3	2	2	2	0	0	2	0
O72	0	84	1	3	Coumadine	1	4	4	2	2	2	NA	2	3	0	2	0	3	2	2	2	NA	3	3	3	3	3	3	3	2	0	2	0	0	2	0	2	2	0	2	0	0	0	2	2	0	0	0	2
O73	0	83	0	0	Pradaxa	0	0	0	3	2	2	NA	2	2	2	2	3	2	1	1	2	NA	2	2	2	3	2	2	2	2	1	2	0	0	2	0	1	2	0	2	2	3	2	0	0	0	0	0	0
O74	0	70	1	3	Coumadine	1	3	1	3	3	3	NA	2	2	3	3	3	3	3	3	2	NA	3	3	3	3	3	3	3	3	3	2	1	0	2	1	3	2	0	1	3	3	2	2	3	2	0	1	1
O75	0	77	0	2	Pradaxa	0	3	1	0	2	0	NA	3	2	2	2	2	1	1	2	3	NA	3	3	3	3	0	0	0	2	3	2	0	0	0	0	2	0	0	2	3	3	0	0	0	0	0	2	0
O76	0	67	0	2	Previscan	1	4	4	3	3	2	3	2	3	3	3	2	3	2	3	3	NA	3	2	2	2	3	2	2	3	1	2	1	1	3	1	2	2	1	2	3	1	2	1	1	1	2	1	1
O77	0	73	0	2	Previscan	1	1	2	3	2	0	0	2	3	3	2	3	2	1	3	3	NA	2	2	3	3	3	2	2	3	0	2	1	0	0	0	3	3	0	0	0	3	0	0	0	0	2	2	0
O78	0	68	0	1	Previscan	1	4	2	3	0	0	0	3	3	3	3	2	2	2	3	2	NA	2	3	2	2	2	2	3	3	2	2	3	1	3	2	3	2	1	3	3	3	0	3	0	0	1	2	1
O79	0	65	0	1	Previscan	1	4	4	2	3	2	3	2	2	3	2	3	2	2	2	1	NA	2	2	2	2	2	3	2	3	3	2	2	2	3	2	3	3	2	3	3	2	3	2	3	0	0	2	0
O8	0	76	1	3	Coumadine	1	4	2	3	3	0	NA	3	3	3	3	3	2	2	2	2	NA	3	3	3	3	3	3	3	3	3	0	0	0	3	0	3	0	0	3	3	3	0	3	0	0	0	0	0
O80	0	75	1	1	Sintrom	1	4	1	0	0	0	NA	3	0	0	0	3	3	0	0	0	NA	3	3	3	0	3	3	3	3	3	3	3	0	0	0	3	0	0	3	0	0	0	3	3	0	3	0	0
O81	0	45	1	2	Previscan	1	4	4	1	2	1	1	2	3	3	1	1	3	3	1	1	NA	3	3	3	3	1	2	2	3	0	2	1	0	3	3	2	2	1	0	3	3	1	2	1	1	2	2	2
O82	0	59	1	1	Previscan	1	3	2	3	3	3	2	2	2	2	2	2	2	2	2	3	NA	3	3	3	3	2	3	2	3	1	2	2	1	3	1	2	2	1	2	3	3	2	2	2	0	2	2	2
O83	0	29	0	2	Previscan	1	4	0	3	2	1	3	3	1	0	3	3	2	3	3	1	3	3	2	3	0	2	0	2	2	3	3	3	1	3	1	3	3	0	0	3	2	2	2	2	0	0	3	3
O84	0	86	0	1	Sintrom	1	3	1	3	3	3	NA	3	3	3	3	3	3	1	0	0	NA	0	0	0	0	3	3	3	3	3	2	0	2	0	0	0	0	0	0	2	0	2	2	0	0	0	2	0
O85	0	72	0	1	Previscan	1	4	3	2	2	3	3	2	2	3	3	3	3	2	2	3	NA	3	3	3	3	3	3	3	3	3	3	1	1	3	3	3	3	1	1	3	3	1	1	3	0	3	1	3
O86	0	87	0	2	Coumadine	1	3	1	3	2	3	NA	3	2	3	3	3	2	2	3	3	NA	3	3	3	3	3	3	3	3	3	0	0	0	0	0	3	1	0	3	3	0	0	3	3	0	2	0	0
O87	0	66	1	3	Previscan	1	4	1	3	2	2	2	2	2	2	3	2	3	2	2	2	NA	2	2	2	3	2	2	2	2	3	2	2	1	2	2	2	3	1	1	3	2	3	2	1	1	2	2	3
O88	0	44	1	2	Pradaxa	0	3	1	3	1	0	NA	3	3	3	3	3	2	2	2	3	NA	2	2	3	3	3	2	3	3	3	3	3	1	3	3	3	3	1	2	3	3	3	3	2	0	0	0	0
O89	0	77	0	2	Previscan	1	2	2	2	3	3	2	2	3	2	2	2	3	3	3	3	NA	2	3	3	2	2	3	2	2	3	3	3	2	2	3	2	2	3	2	2	3	3	2	3	2	2	3	2
O9	0	64	1	2	Previscan	1	4	1	2	3	2	2	3	3	3	3	3	2	2	2	3	NA	3	3	2	2	3	3	3	3	3	3	0	0	1	1	3	3	0	2	2	3	0	0	0	0	0	3	3
O90	0	65	1	0	Previscan	1	4	2	2	3	3	3	3	3	2	3	3	3	3	2	3	NA	3	2	3	3	2	2	3	3	3	2	3	3	2	2	3	2	2	3	3	3	3	2	3	2	3	3	2
O91	0	69	1	3	Sintrom	1	3	4	3	3	3	NA	3	2	3	3	3	3	0	3	3	NA	3	3	2	3	2	3	3	3	3	3	3	3	3	2	3	3	2	3	3	2	2	3	3	3	2	3	3
O92	0	83	0	2	Pradaxa	0	1	0	3	3	3	NA	3	2	3	2	3	3	3	2	3	NA	2	3	3	2	3	2	2	3	2	2	2	2	3	3	3	3	3	2	3	2	3	3	2	2	3	3	2
O93	0	63	1	1	Previscan	1	0	0	0	2	2	2	2	1	1	2	2	2	1	2	2	NA	2	3	2	2	2	1	2	2	1	2	2	1	2	2	1	2	1	2	2	2	2	2	2	3	2	1	2
O94	0	87	0	2	Previscan	1	4	NA	0	0	0	0	0	0	0	0	0	0	0	0	0	NA	0	0	0	0	0	0	0	0	0	0	0	0	0	0	0	0	0	0	0	0	0	0	0	0	0	0	0
O95	0	86	1	2	Previscan	1	4	NA	0	0	0	0	0	0	0	0	0	0	0	0	0	NA	0	0	0	0	0	0	0	0	0	0	0	0	0	0	0	0	0	0	0	0	0	0	0	0	0	0	0
O96	0	82	1	2	Previscan	1	4	1	1	1	1	2	1	1	1	1	1	1	1	1	1	NA	2	2	2	1	1	1	1	2	2	2	1	1	2	1	2	2	0	0	2	2	1	1	2	0	1	0	0
O97	0	93	1	2	Previscan	1	3	1	2	2	2	1	2	2	2	2	2	2	1	1	2	NA	2	2	2	2	1	2	2	2	2	2	1	1	2	1	2	2	1	0	2	2	0	2	2	0	2	2	2
O98	0	77	1	2	Previscan	1	3	1	2	2	2	2	2	2	2	2	2	2	2	0	2	NA	2	2	2	2	2	2	2	2	3	2	2	0	2	0	2	2	0	0	2	2	0	2	2	0	0	0	0
O99	0	66	0	2	Previscan	1	4	4	0	0	0	0	0	2	2	0	0	2	2	0	2	NA	2	2	2	2	0	2	0	3	3	2	2	2	3	0	3	2	0	3	2	3	0	2	0	0	0	0	0
pilote 1	1	81	1	3	Coumadine	1	4	1	3	3	3	NA	3	0	0	3	0	3	0	0	3	NA	0	3	3	3	0	0	0	3	3	0	0	0	3	0	3	0	0	3	0	0	0	3	0	0	0	0	0
pilote 2	1	63	1	2	Previscan	1	2	1	2	2	2	2	2	2	2	2	2	2	1	2	1	NA	2	3	3	2	2	2	2	1	2	1	2	0	3	2	2	1	1	1	3	2	1	2	3	3	1	1	2
pilote 3	1	77	1	1	Previscan	1	0	1	3	3	2	3	2	3	3	2	3	2	2	3	2	NA	3	3	3	3	2	3	2	3	0	0	0	0	3	0	0	3	0	0	3	2	2	0	3	0	0	0	0
pilote 4	1	79	1	2	Previscan	1	4	0	3	3	3	1	3	3	3	3	3	2	1	1	3	NA	3	3	3	3	2	2	2	2	2	2	2	0	3	3	3	0	0	0	3	3	3	2	2	2	0	2	1
pilote 5	1	62	0	2	Previscan	1	3	4	3	2	0	0	2	0	2	2	2	3	0	0	0	NA	0	3	3	3	0	0	0	3	3	0	0	2	3	3	3	0	2	0	3	3	1	3	3	0	2	3	0
pilote 6	1	51	1	2	Previscan	1	2	2	0	2	2	2	2	2	2	3	2	2	2	3	1	NA	2	2	2	2	1	2	2	2	2	1	1	1	3	2	2	1	0	0	3	3	1	2	1	1	2	1	2
pilote 7	1	37	0	3	Previscan	1	3	2	3	3	1	2	3	3	2	2	2	3	3	3	2	3	2	3	3	3	2	2	2	2	1	2	3	0	2	1	3	2	0	0	3	3	1	3	2	1	2	2	2
pilote 8	1	36	1	3	Previscan	1	1	4	3	3	2	3	2	3	2	2	2	2	2	3	2	NA	3	3	3	3	2	2	2	2	3	2	2	1	3	2	3	2	1	1	3	3	0	3	2	2	0	2	2
pilote 9	1	64	1	1	Previscan	1	3	1	2	2	2	2	0	3	0	3	3	3	2	3	3	NA	3	3	3	3	3	3	3	3	3	3	3	0	3	3	3	3	3	3	3	3	3	3	2	2	0	3	0

## Sheet: Code
num	questionnaire number
place	Recruitment place	1= Hospital outpatient consultation, 0= community pharmacy
age	Age
sex	Sex	1 = M, 0 = W
educ	Education	0 = Do not wish to answer, 1 = Primary school, 2 = High school, 3 = College or university
Drug	Drug
Drug .class		0 = VKA, 1 = OAC
duration	Treatment duration	0 = don't know, 1 = <3month, 2 = 3m-1y, 3 = 1y-5y, 4 = >5years
indic	Indication for OAC	0 = Unknown, 1 = Atrial fibrillation, 2 = Pulmonary embolism, 3 = Heart valve prosthesis, 4 = Venous thrombosis
dm1	Daily management of treatment	0 = unnecessary and I do not wish to respond, 1 = of minor interest, 2 = important, 3 = essential
dm2
dm3
dm4
tk1	Theoretical knowledge
tk2
tk3
tk4
tk5
it1	Impact of treatment on lifestyle
it2
it3
it4
it5
ai1	Treatment adverse effects
ai2
ai3
ai4
bt1	Blood tests to monitor the treatment
bt2
bt3
who1	Who	0 = inappropriate or I do not wish to respond, 1 = not very convenient, 2 = convenient, 3 = ideal
who2
who3
who4
who5
where1	Where
where2
where3
where4
where5
where6
when1	When
when2
when3
when4
how1	How
how2
how3
how4
how5
